# Supplementary material for: The burden of premature mortality in Spain using standard expected years of life lost: a population-based study
Source: BMC Public Health. 2011 Oct 11;11:787. doi: 10.1186/1471-2458-11-787 (PMC3208248; doi:10.1186/1471-2458-11-787)
Supplement: Additional file 1 — Detailed information of SEYLL. Spain, 2008. We provided detailed tabulations of SEYLL for the disease categories and specific causes included in Spanish National Burden of Disease study (mortality premature component), classified by disease groups, age, and sex. [file 1471-2458-11-787-S1.XLS]

## Sheet: YLLs
YEARS OF LIFE LOST (YLLs). SPAIN, 2008.		TOTAL		MALES										FEMALES
Subcat.	Causes			0-4	5-14	15-29	30-44	45-59	60-69	70-79	80+	Total		0-4	5-14	15-29	30-44	45-59	60-69	70-79	80+	Total
1	Total	2.09929e+06		38157.8	10768.2	79649.2	171202	320571	240286	259726	157518	1.27788e+06		30540.1	7072.8	27982	79021.6	148153	110362	185257	233024	821412
10000	Communicable, maternal, perinatal and nutritional conditions	135986		20728.8	558.521	2415.48	17384.9	16211.8	6816.29	9532.32	8749.77	82397.9		16000.4	299.23	1862.56	6470.4	5412.99	3784.63	7947.66	11810.2	53588.2
10100	Infectious and parasitic diseases	63855.1		1294.14	335.222	1655.07	15302	12046.9	3934.62	4262.44	2473.03	41303.5		1187.57	186.918	1129.56	4958.31	4078.58	2366.79	4503	4140.92	22551.6
10101	Tuberculosis	2619.73		0	0	33.8456	463.8	662.227	300.436	274.813	138.021	1873.14		0	0	67.6117	78.9995	218.324	45.3606	206.898	129.39	746.584
10102	STDs (excluding HIV)	154.42		0	0	0	21.737	12.824	0	0	2.6768	37.2379		33.5483	0	31.3896	0	16.2617	19.5641	6.45133	9.96698	117.182
10103	HIV/AIDS	24946		0	37.3077	850.47	11172	6333.44	494.088	174.221	23.8337	19085.3		33.5483	0	328.937	3743.15	1612.64	86.8551	44.1599	11.3433	5860.63
10104	Diarrhoeal diseases	1494.62		72.4038	37.2165	0	96.4694	31.4539	87.5595	173.121	203.512	701.736		38.241	0	0	22.1899	19.1597	39.1281	218.665	455.502	792.886
10105	Childhood cluster diseases	271.746		101.762	0	0	0	18.6298	0	23.4228	2.6768	146.492		67.0966	0	0	0	13.5242	28.1629	0	16.4706	125.254
10106	Meningitis	3220.82		400.502	74.5241	242.906	236.413	503.508	77.3673	103.403	39.5082	1678.13		670.267	149.442	273.679	82.1078	160.361	41.4945	127.891	37.4481	1542.69
10107	Hepatitis B and C	7490.27		0	0	0	1408.05	1771.81	647.663	619.255	140.325	4587.1		0	0	65.4674	357.712	472.065	533.596	1082.78	391.543	2903.17
10199	Other infections	23657.6		719.476	186.174	527.849	1903.59	2713.04	2327.51	2894.2	1922.48	13194.3		344.869	37.476	362.471	674.149	1566.25	1572.62	2816.15	3089.26	10463.3
10200	Respiratory infections	36307.3		445.533	74.433	693.269	1989.55	3975.47	2761.14	5188.75	6129.31	21257.4		363.639	112.312	331.626	1022.11	1212.37	1378.72	3331.54	7297.59	15049.9
10201	Lower respiratory infections	35929.8		445.533	37.2165	693.269	1942.9	3956.84	2761.14	5163.03	6092.99	21092.9		325.398	112.312	331.626	1022.11	1182.58	1370.12	3300.28	7192.42	14836.8
10202	Upper respiratory infections	344.021		0	37.2165	0	24.9149	18.6298	0	21.7126	36.3165	138.79		38.241	0	0	0	29.7859	8.59885	24.8059	103.799	205.23
10203	Otitis media	33.5652		0	0	0	21.737	0	0	4.00047	0	25.7375		0	0	0	0	0	0	6.45133	1.37631	7.82764
10300	Maternal conditions	689.448		0	0	0	0	0	0	0	0	0		0	0	297.548	391.9	0	0	0	0	689.448
10400	Perinatal conditions	33870.2		18950.6	148.866	67.1398	71.5668	56.941	0	0	0	19295.1		14382.1	0	103.834	72.7847	16.2617	0	0	0	14575
10500	Nutritional deficiencies	1263.99		38.483	0	0	21.737	132.512	120.53	81.1397	147.428	541.829		67.0966	0	0	25.2983	105.78	39.1281	113.126	371.728	722.157
20000	Non-communicable diseases	1.75072e+06		14806.7	7265.33	28039.7	94673.6	272667	223964	243687	145460	1.03056e+06		13040.5	5126.93	15278.2	59329.4	134083	102849	173276	217177	720160
20100	Malingnant neoplasms	723377		1493.7	2550.67	9589.22	33858.9	141495	118206	100652	37474.8	445321		822.532	1416.27	6282.96	34982.2	87950	56124.4	57859.6	32618.5	278056
20101	Mouth and oropharynx cancers	20775		0	0	82.851	1509.91	8617.92	4903.73	1839.84	431.968	17386.2		0	0	74.5046	329.423	1316.31	664.347	605.224	399.001	3388.81
20102	Oesophagus cancer	16336.9		0	0	37.8908	961.553	6402.93	4350.36	2220.95	538.965	14512.6		0	0	0	124.118	737.437	366.844	403.306	192.509	1824.21
20103	Stomach cancer	39703.1		0	0	113.672	2218.09	7988.98	6778.28	5963.63	2170.66	25233.3		0	0	142.849	1873.72	3782.72	2785.79	3361.71	2523.06	14469.8
20104	Colorectal cancer	86451.4		0	0	385.978	2580.16	13077.2	13953.6	14308.5	5884.7	50190.2		0	0	105.596	2673.4	9665.52	8191.42	9104.79	6520.56	36261.3
20105	Liver cancer	32917.5		72.4038	0	433.763	2039.83	8256.08	6083.22	5463.69	1568.65	23917.6		44.7311	0	38.6142	370.437	1830.39	1751.56	3290.21	1673.92	8999.86
20106	Pancreas cancer	38511.6		0	0	118.268	1509.61	7868.13	6491.7	4765.69	1379.55	22132.9		0	0	35.1987	1213.31	3771.18	4161.06	4744.45	2453.49	16378.7
20107	Laryngeal cancer	13585		0	0	0	775.889	5706.99	3598.49	2319.86	589.56	12990.8		0	0	0	27.9813	370.985	89.0622	73.2949	32.9259	594.249
20108	Lung cancer	168690		0	39.988	475.898	6907.59	50801.2	41894.5	30250.5	8036.68	138406		0	0	182.154	3570.82	14426.2	5819.15	4423.6	1861.42	30283.3
20109	Melanoma	10347.4		0	0	236.537	1422.17	1705.68	1427.14	1115.16	514.748	6421.43		0	0	35.1987	664.824	1128.33	824.639	656.246	616.697	3925.93
20110	Breast cancer	58910.7		0	0	0	50.4948	126.889	185.733	92.1965	42.5649	497.878		0	0	424.438	11267.5	23820.7	10222.7	8428.1	4249.44	58412.9
20111	Cervix uteri cancer	7665.74		0	0	0	0	0	0	0	0	0		0	0	70.3975	2290.42	3157.89	1182.2	685.171	279.656	7665.74
20112	Corpus uteri cancer	9392.59		0	0	0	0	0	0	0	0	0		0	0	72.4511	413.367	2492.2	2615.64	2588.89	1210.05	9392.59
20113	Ovarian cancer	17025.6		0	0	0	0	0	0	0	0	0		40.4905	0	217.353	1698.05	6340.16	4257.78	3361	1110.8	17025.6
20114	Prostate cancer	21633.1		0	0	0	55.1117	1883.42	4700.75	8766.5	6227.28	21633.1		0	0	0	0	0	0	0	0	0
20115	Bladder cancer	24921.5		0	0	116.146	402.726	4524.84	5878.34	6516.51	3350.91	20789.5		0	0	35.1987	258.16	760.46	599.518	1334.94	1143.77	4132.05
20116	Lymphomas and myeloma	32861.4		76.9659	315.968	1185.86	3161.19	4721.44	3397.44	4092.72	1565.94	18517.5		40.4905	80.9368	623.692	1780.08	2254.53	3212.53	4119.81	2231.82	14343.9
20117	Leukaemia	25109.5		260.256	826.627	2306.11	2097.75	2397.38	2438.14	2900.1	1289.79	14516.2		413.386	364.139	1292.81	1274.64	2051.43	1689.45	2176.59	1330.93	10593.4
20118	Brain cancer	28337.8		592.917	741.403	1174.55	3408.14	5270.73	3202.77	2094.96	412.523	16898		121.471	242.81	772.679	1763.22	3462.31	2383.54	2060.37	633.416	11439.8
20119	Kidney cancer	15870.1		38.483	0	201.119	1005.27	3715.37	2452.82	2413.61	962.683	10789.3		40.4905	121.431	113.119	492.638	1442.52	969.981	1182.97	717.57	5080.72
20199	Other malignant neoplasms	40673.3		452.671	506.723	1517.97	3096.52	7357.87	5095.2	4291.47	1972.81	24291.2		121.471	445.178	1073.4	2246.51	3964.05	2839.45	3370.32	2321.66	16382
20200	Other neoplasms	20127		149.37	231.788	572.687	1054.7	2303.53	2178.2	2650.14	1540.73	10681.2		215.368	571.662	259.458	1155.61	1769.94	1601.58	2055.42	1816.77	9445.8
20300	Diabetes mellitus	39612.1		0	0	342.702	938.789	3345.43	4526.83	6165.76	4146.23	19465.7		0	38.517	101.257	528.348	1339.1	2656.72	6993.78	8488.65	20146.4
20400	Endocrine and blood disorders	21901.2		1144.77	579.805	1770.39	1670.81	2141.19	1317.97	1378.57	888.264	10891.8		876.25	422.025	958.812	1156.29	1767.36	1344.74	2298.22	2185.76	11009.5
20500	Neurological and mental disorders	117290		1870.8	1236.43	4193.54	7526.29	8150.52	6895.62	12593.6	12562	55028.7		1641.77	805.533	2187.48	3542.16	4958.39	5235.21	14585.4	29304.9	62260.8
20501	Unipolar depression	254.298		0	0	0	0	45.6649	0	29.6376	24.4012	99.7036		0	0	0	0	27.5372	31.0601	45.9392	50.0575	154.594
20502	Bipolar disorders	84.6261		0	0	0	0	13.168	18.3393	13.9493	5.45936	50.9159		0	0	0	0	0	8.72621	20.6264	4.35762	33.7102
20503	Schizophrenia	1224.04		0	0	0	265.392	245.929	151.628	94.7218	24.4012	782.071		0	0	70.3731	23.1715	146.264	74.6912	103.162	24.3025	441.964
20504	Epilepsy	5062.28		357.457	193.313	561.928	872.438	534.037	261.663	161.545	80.7287	3023.11		287.157	37.963	581.558	353.953	228.733	161.586	180.981	207.242	2039.17
20505	Alcohol use disorders	2871.14		0	0	0	350.186	1164.25	547.722	310.88	36.5602	2409.59		0	0	0	154.147	257.13	31.0601	13.1341	6.07562	461.547
20506	Dementias	59959.4		0	38.6759	78.4546	279.987	557.593	2430.67	7605.27	9967.45	20958.1		177.127	0	38.6142	104.196	492.198	1905.66	10221.3	26062.2	39001.3
20507	Parkinson disease	8567.39		0	0	0	23.9509	269.59	514.642	1934.99	1680.27	4423.44		0	0	0	0	127.969	414.646	1663.31	1938.03	4143.95
20508	Multiple sclerosis	2415.14		0	0	0	334.499	334.619	214.587	66.2313	13.5654	963.501		0	0	0	389.319	700.162	238.718	107.848	15.5872	1451.63
20509	Drug use disorders	2000.33		0	0	320.029	1317.34	223.149	0	0	0	1860.51		0	0	0	119.998	19.8194	0	0	0	139.817
20510	Post-traumatic stress disorder	2.72968		0	0	0	0	0	0	0	2.72968	2.72968		0	0	0	0	0	0	0	0	0
20511	Obsessive-complusive disorder	5.94643		0	0	0	0	0	0	0	1.32335	1.32335		0	0	0	0	0	0	0	4.62308	4.62308
20512	Panic disorder	0		0	0	0	0	0	0	0	0	0		0	0	0	0	0	0	0	0	0
20514	Insomnia	0		0	0	0	0	0	0	0	0	0		0	0	0	0	0	0	0	0	0
20515	Migraine	0		0	0	0	0	0	0	0	0	0		0	0	0	0	0	0	0	0	0
20599	Other neurological and mental disorders	27020		1513.34	1004.44	3004.66	3392.03	3348.16	1740.52	1531.98	566.35	16101.5		1177.49	767.57	1387.95	2065.91	2248.23	1164.97	1306.3	800.154	10918.6
20600	Sense organ disorders	6.97515		0	0	0	0	0	0	4.07007	0	4.07007		0	0	0	0	0	0	0	2.90508	2.90508
20601	Glaucoma	0		0	0	0	0	0	0	0	0	0		0	0	0	0	0	0	0	0	0
20602	Cataracts	1.45254		0	0	0	0	0	0	0	0	0		0	0	0	0	0	0	0	1.45254	1.45254
20603	Refractive errors	0		0	0	0	0	0	0	0	0	0		0	0	0	0	0	0	0	0	0
20604	Hearing loss, adult onset	0		0	0	0	0	0	0	0	0	0		0	0	0	0	0	0	0	0	0
20699	Macular degeneration	5.52261		0	0	0	0	0	0	4.07007	0	4.07007		0	0	0	0	0	0	0	1.45254	1.45254
20700	Cardiovascular diseases	504091		420.736	1120.67	5680.42	28348.4	71038.5	57685	73235.4	51977.3	289506		669.568	383.508	2785.93	9186.58	20268.7	23138.9	60024.2	98127.6	214585
20701	Rheumatic heart disease	7051.78		0	0	75.7649	278.333	584.475	589.885	713.115	286.11	2527.68		0	0	0	99.9031	579.526	907.094	1897	1040.57	4524.1
20702	Ischaemic heart disease	179433		0	0	1182.33	15471.6	35943.1	26716.3	28883.2	16061	124257		33.5483	0	218.85	3234.02	5350.88	7471.67	17080.2	21786.9	55176
20703	Cerebrovascular disease	123816		76.9659	463.777	1141.51	5364	11765.3	11852.4	18198	13738.8	62600.8		152.964	191.477	819.816	3187.82	6594.61	6416.23	16803	27049.1	61215
20704	Inflammatory disease	31701.8		140.245	154.503	772.687	2425.71	5175.83	3975.13	4319.67	2606.23	19570		220.061	0	243.996	447.855	1481.76	1653.52	3509.98	4574.58	12131.8
20705	Hypertensive heart disease	22832.2		0	0	36.5376	384.6	1597.91	1771.94	3083.82	2874.97	9749.77		0	0	33.7522	208.391	568.811	858.581	3534.76	7878.18	13082.5
20799	Otras enfermedades cardiovasculares	139257		203.525	502.386	2471.59	4424.16	15972	12779.4	18037.7	16410.2	70800.9		262.994	192.031	1469.51	2008.59	5693.13	5831.82	17199.2	35798.4	68455.7
20800	Respiratory diseases	130071		391.378	386.492	2541.13	7840.94	11595.2	14286.1	26845.7	21876.4	85763.4		287.157	344.437	882.459	2596.8	4431.28	4305.41	11716.8	19742.8	44307.2
20801	Chronic obstructive pulmonary disease	59049		0	46.4111	77.2509	587.215	4606.78	8945.94	17732.1	14288	46283.8		0	0	36.1631	241.049	1188.74	1580.43	3416.51	6302.37	12765.3
20802	Asthma	4590.47		38.483	0	463.832	243.373	305.202	207.217	245.241	108.934	1612.28		0	153.514	150.47	412.49	523.312	279.908	622.553	835.936	2978.18
20900	Digestive diseases	117615		174.166	270.598	1315.8	10883.1	28111	15223.9	13152.7	7144.97	76276.2		181.82	152.96	614.434	4142.87	8327.68	5736.62	10461.4	11720.9	41338.8
20901	Peptic ulcer disease	2540.8		0	0	0	199.871	499.306	361.301	302.777	221.261	1584.52		0	0	38.6142	154.147	248.22	82.0134	167.817	265.469	956.281
20902	Liver cirrhosis	47803.9		0	0	226.537	5552.06	17333.2	7969.99	4185.67	794.572	36062		0	0	101.257	1953.58	4221.13	2259.46	2441.02	765.353	11741.8
20903	Appendicitis	365.207		0	0	0	104.067	19.7694	47.0765	44.1788	30.9349	246.027		0	0	0	31.0726	16.6278	0	20.6264	50.8539	119.181
20904	Cholecystitis, cholelithiasis	5038.71		0	0	36.5376	80.6623	403.134	323.879	761.363	812.336	2417.91		0	0	0	99.9031	108.149	171.716	849.503	1391.52	2620.8
20905	Pancreatitis	7712.77		38.483	0	205.795	895.019	1290.21	781.79	1059.44	490.085	4760.82		0	37.963	72.3664	211.316	432.123	478.84	911.413	807.933	2951.95
20999	Other digestive diseases	54153.6		135.683	270.598	846.935	4051.37	8565.36	5739.85	6799.29	4795.78	31204.9		181.82	114.997	402.197	1692.85	3301.43	2744.59	6071.06	8439.81	22948.7
21000	Genitourinary diseases	35497.9		38.483	77.3519	494.99	855.365	2601.36	2871.15	5512.25	6045.81	18496.8		67.0966	0	210.244	524.587	1286.41	1623.62	4946.93	8342.22	17001.1
21001	Nephritis, nephrosis	24084.2		38.483	77.3519	268.454	672.289	1981.34	2141.92	3864.5	4071.43	13115.8		67.0966	0	176.492	154.147	949.859	1094.86	3203.9	5322.07	10968.4
21002	Benign prostatic hypertrophy	254.014		0	0	0	0	0	23.8239	63.9372	166.253	254.014		0	0	0	0	0	0	0	0	0
21099	Other genitourinary diseases	11159.7		0	0	226.537	183.076	620.017	705.405	1583.81	1808.13	5126.98		0	0	33.7522	370.44	336.55	528.757	1743.04	3020.15	6032.68
21100	Skin diseases	3762.57		0	0	0	128.018	252.531	100.209	466.69	428.293	1375.74		0	0	67.5044	23.1715	138.546	184.287	612.285	1361.03	2386.83
21200	Musculoskeletal diseases	11716.9		0	154.637	114.234	420.946	806.232	471.908	942.778	1349.39	4260.12		0	76.48	390.48	487.513	876.964	701.143	1521.67	3402.54	7456.79
21201	Rheumatoid arthritis	1166.9		0	0	0	0	58.8328	81.2984	140.64	36.6432	317.414		0	0	0	46.343	135.354	174.157	331.963	161.668	849.485
21202	Osteoarthitis	226.406		0	0	0	0	13.168	15.8826	31.9686	22.8289	83.848		0	0	0	0	0	11.167	37.4916	93.8992	142.558
21299	Other musculoskeletal diseases	10323.6		0	154.637	114.234	420.946	734.232	374.727	770.169	1289.92	3858.86		0	76.48	390.48	441.17	741.61	515.819	1152.21	3146.98	6464.75
21300	Congenital anomalies	25603.7		9123.31	656.889	1424.59	1147.48	812.869	201.161	80.7726	25.7245	13472.8		8278.94	915.545	537.206	1003.36	968.729	187.765	180.981	58.3821	12130.9
21400	Oral diseases	50.8067		0	0	0	0	13.168	0	5.80912	0	18.9771		0	0	0	0	0	8.72621	18.7458	4.35762	31.8296
30000	Inuries	212582		2622.27	2944.39	49194	59143.7	31692.8	9505.62	6507.25	3308.32	164918		1499.14	1646.63	10841.2	13221.8	8656.93	3727.91	4033.73	4035.93	47663.2
30100	Unintentional injuries	148931		2518.25	2795.25	37313	39241.4	20287.5	6398.93	4686.08	2672.69	115913		1465.86	1459.48	7637.89	7672.78	5194.6	2464.68	3318.17	3804.41	33017.9
30101	Road traffic accidents	73041.3		425.772	1200.6	25956.6	18728.5	8527.78	2582.15	1457.12	454.902	59333.4		661.828	715.122	5038.29	3329.77	2017.76	938.38	775.382	231.397	13707.9
30102	Poisoning	20599.8		0	168.052	3895.48	9329.95	3079.33	179.133	161.079	69.8963	16882.9		0	0	875.149	1803.83	733.566	109.773	102.619	91.9732	3716.91
30103	Falls	17607.4		420.652	206.509	2261.36	3493.92	3528.22	1446.64	1177.81	766.247	13301.4		142.209	42.0305	226.728	499.517	518.898	517.174	1009.12	1350.34	4306.02
30104	Fires	2759.37		193.843	38.457	408.507	412.523	375.585	198.808	73.8017	83.598	1785.12		71.1044	0	114.381	223.835	256.984	120.345	122.573	65.0271	974.249
30105	Drownings	8029.82		425.772	437.251	1972.74	2002.89	1168.45	474.628	323.353	92.9713	6898.07		277.585	172.385	76.7058	129.396	221.231	96.7634	102.619	55.0665	1131.75
30199	Other unintentional injuries	26893.2		1052.21	744.381	2818.27	5273.63	3608.15	1517.56	1492.92	1205.07	17712.2		313.138	529.946	1306.63	1686.43	1446.17	682.243	1205.86	2010.6	9181.01
30200	Intentional injuries	63650.7		104.018	149.139	11881.1	19902.3	11405.2	3106.69	1821.17	635.632	49005.3		33.2748	187.149	3203.32	5548.98	3462.32	1263.23	715.56	231.518	14645.4
30201	Suicides	55581.4		0	74.6153	9923.01	17605.1	10448.8	2971.84	1753.21	614.001	43390.6		0	74.952	2402.22	4635.81	3003.18	1192.57	680.241	201.85	12190.8
30202	Violence	8069.28		104.018	74.5241	1958.06	2297.29	956.413	134.851	67.9614	21.631	5614.75		33.2748	112.197	801.096	913.174	459.145	70.6563	35.3183	29.6679	2454.53
